# Supplementary material for: Function of Nodulation-Associated GmNARK Kinase in Soybean Alkali Tolerance
Source: Int J Mol Sci. 2025 Jan 2;26(1):325. doi: 10.3390/ijms26010325 (PMC11719578; doi:10.3390/ijms26010325)
Supplement: Supplementary file 1 [file ijms-26-00325-s001.zip]

Archive with 1 entries (1 files):
- ijms-3311724-supplementary.pdf
